# Supplementary material for: New Therapeutic Targets TIGIT, LAG-3 and TIM-3 in the Treatment of Advanced, Non-Small-Cell Lung Cancer
Source: Int J Mol Sci. 2025 Apr 25;26(9):4096. doi: 10.3390/ijms26094096 (PMC12072094; doi:10.3390/ijms26094096)
Supplement: Supplementary file 1 [file ijms-26-04096-s001.zip]

Archive with 1 entries (1 files):
- ijms-3549311-supplementary.pdf
